# Supplementary material for: Stereoselective dearomative formal [3 + 2] cycloaddition of indole with allenols: access to structurally diverse cyclopenta[b]indoles
Source: Chem Sci. 2026 Jun 29. Online ahead of print. doi: 10.1039/d6sc03994d (PMC13347296; doi:10.1039/d6sc03994d)
Supplement: SC-OLF-D6SC03994D-s002 [file SC-OLF-D6SC03994D-s002.cif]

# Supplementary Information (SI) for Chemical Science.
# This journal is © The Royal Society of Chemistry 2026

####################################################################### 
# 
# This file contains crystal structure data downloaded from the 
# Cambridge Structural Database (CSD) hosted by the Cambridge 
# Crystallographic Data Centre (CCDC).
# 
# Full information about CCDC data access policies and citation 
# guidelines are available at http://www.ccdc.cam.ac.uk/access/V1 
# 
# Audit and citation data items may have been added by the CCDC. 
# Please retain this information to preserve the provenance of 
# this file and to allow appropriate attribution of the data. 
# 
#######################################################################

data_acs_kav1_0m_a
_database_code_depnum_ccdc_archive 'CCDC 2514415'
loop_
_audit_author_name
_audit_author_address
'KAMLESH SATPUTE'
;INDIAN INSTITUTE OF TECHNOLOGY ROPAR
India
;
_audit_update_record             
;
2025-12-10 deposited with the CCDC.	2026-06-29 downloaded from the CCDC.
;

_audit_creation_method           SHELXL-2019/1
_shelx_SHELXL_version_number     2019/1
_chemical_name_systematic        ?
_chemical_name_common            ?
_chemical_melting_point          ?
_chemical_formula_moiety         ?
_chemical_formula_sum            'C28 H27 N O3 S'
_chemical_formula_weight         457.56

loop_
_atom_type_symbol
_atom_type_description
_atom_type_scat_dispersion_real
_atom_type_scat_dispersion_imag
_atom_type_scat_source
C C 0.0033 0.0016 'International Tables Vol C Tables 4.2.6.8 and 6.1.1.4'
H H 0.0000 0.0000 'International Tables Vol C Tables 4.2.6.8 and 6.1.1.4'
N N 0.0061 0.0033 'International Tables Vol C Tables 4.2.6.8 and 6.1.1.4'
O O 0.0106 0.0060 'International Tables Vol C Tables 4.2.6.8 and 6.1.1.4'
S S 0.1246 0.1234 'International Tables Vol C Tables 4.2.6.8 and 6.1.1.4'

_space_group_crystal_system      monoclinic
_space_group_IT_number           4
_space_group_name_H-M_alt        'P 21'
_space_group_name_Hall           'P 2yb'

_shelx_space_group_comment       
;
The symmetry employed for this shelxl refinement is uniquely defined
by the following loop, which should always be used as a source of
symmetry information in preference to the above space-group names.
They are only intended as comments.
;

loop_
_space_group_symop_operation_xyz
'x, y, z'
'-x, y+1/2, -z'

_cell_length_a                   11.190(2)
_cell_length_b                   7.9615(14)
_cell_length_c                   13.430(2)
_cell_angle_alpha                90
_cell_angle_beta                 99.689(6)
_cell_angle_gamma                90
_cell_volume                     1179.4(4)
_cell_formula_units_Z            2
_cell_measurement_temperature    298(2)
_cell_measurement_reflns_used    3249
_cell_measurement_theta_min      2.59
_cell_measurement_theta_max      18.22

_exptl_crystal_description       'Block type'
_exptl_crystal_colour            colorless
_exptl_crystal_density_meas      ?
_exptl_crystal_density_method    ?
_exptl_crystal_density_diffrn    1.288
_exptl_crystal_F_000             484
_exptl_transmission_factor_min   0.6094
_exptl_transmission_factor_max   0.7457
_exptl_crystal_size_max          0.193
_exptl_crystal_size_mid          0.145
_exptl_crystal_size_min          0.122
_exptl_absorpt_coefficient_mu    0.168
_shelx_estimated_absorpt_T_min   ?
_shelx_estimated_absorpt_T_max   ?
_exptl_absorpt_correction_type   Multi-Scan
_exptl_absorpt_correction_T_min  ?
_exptl_absorpt_correction_T_max  ?
_exptl_absorpt_process_details   SADABS-2016/2
_exptl_absorpt_special_details   ?
_diffrn_ambient_temperature      298(2)
_diffrn_radiation_wavelength     0.71073
_diffrn_radiation_type           MoK\a
_diffrn_source                   Mo
_diffrn_measurement_device_type  'Bruker APEX-II CCD'
_diffrn_measurement_method       '\f and \w scans'
_diffrn_detector_area_resol_mean ?
_diffrn_reflns_number            34314
_diffrn_reflns_av_unetI/netI     0.0874
_diffrn_reflns_av_R_equivalents  0.0990
_diffrn_reflns_limit_h_min       -14
_diffrn_reflns_limit_h_max       15
_diffrn_reflns_limit_k_min       -10
_diffrn_reflns_limit_k_max       10
_diffrn_reflns_limit_l_min       -18
_diffrn_reflns_limit_l_max       17
_diffrn_reflns_theta_min         2.595
_diffrn_reflns_theta_max         28.530
_diffrn_reflns_theta_full        25.242
_diffrn_measured_fraction_theta_max 0.995
_diffrn_measured_fraction_theta_full 0.999
_diffrn_reflns_Laue_measured_fraction_max 0.995
_diffrn_reflns_Laue_measured_fraction_full 0.999
_diffrn_reflns_point_group_measured_fraction_max 0.994
_diffrn_reflns_point_group_measured_fraction_full 0.999
_reflns_number_total             5957
_reflns_number_gt                3336
_reflns_threshold_expression     'I > 2\s(I)'
_reflns_Friedel_coverage         0.867
_reflns_Friedel_fraction_max     0.993
_reflns_Friedel_fraction_full    1.000

_reflns_special_details          
;
 Reflections were merged by SHELXL according to the crystal
 class for the calculation of statistics and refinement.
 
 _reflns_Friedel_fraction is defined as the number of unique
 Friedel pairs measured divided by the number that would be
 possible theoretically, ignoring centric projections and
 systematic absences.
;

_computing_data_collection       'Bruker APEX2'
_computing_cell_refinement       'Bruker SAINT'
_computing_data_reduction        'Bruker SAINT'
_computing_structure_solution    'SHELXS-97 (Sheldrick 2008)'
_computing_structure_refinement  'SHELXL-2019/1 (Sheldrick, 2019)'
_computing_molecular_graphics    'Bruker SHELXTL'
_computing_publication_material  'Bruker SHELXTL'
_refine_special_details          ?
_refine_ls_structure_factor_coef Fsqd
_refine_ls_matrix_type           full
_refine_ls_weighting_scheme      calc
_refine_ls_weighting_details     
'w=1/[\s^2^(Fo^2^)+(0.0636P)^2^] where P=(Fo^2^+2Fc^2^)/3'
_atom_sites_solution_primary     ?
_atom_sites_solution_secondary   ?
_atom_sites_solution_hydrogens   geom
_refine_ls_hydrogen_treatment    constr
_refine_ls_extinction_method     'SHELXL-2019/1 (Sheldrick 2019)'
_refine_ls_extinction_coef       0.033(4)
_refine_ls_extinction_expression Fc^*^=kFc[1+0.001xFc^2^\l^3^/sin(2\q)]^-1/4^
_refine_ls_abs_structure_details 
;
 Flack x determined using 1172 quotients [(I+)-(I-)]/[(I+)+(I-)]
 (Parsons, Flack and Wagner, Acta Cryst. B69 (2013) 249-259).
;
_refine_ls_abs_structure_Flack   0.04(6)
_chemical_absolute_configuration NA
_refine_ls_number_reflns         5957
_refine_ls_number_parameters     302
_refine_ls_number_restraints     1
_refine_ls_R_factor_all          0.1178
_refine_ls_R_factor_gt           0.0540
_refine_ls_wR_factor_ref         0.1369
_refine_ls_wR_factor_gt          0.1127
_refine_ls_goodness_of_fit_ref   0.954
_refine_ls_restrained_S_all      0.953
_refine_ls_shift/su_max          0.000
_refine_ls_shift/su_mean         0.000

loop_
_atom_site_label
_atom_site_type_symbol
_atom_site_fract_x
_atom_site_fract_y
_atom_site_fract_z
_atom_site_U_iso_or_equiv
_atom_site_adp_type
_atom_site_occupancy
_atom_site_site_symmetry_order
_atom_site_calc_flag
_atom_site_refinement_flags_posn
_atom_site_refinement_flags_adp
_atom_site_refinement_flags_occupancy
_atom_site_disorder_assembly
_atom_site_disorder_group
S1 S 0.78264(10) 0.32423(13) 0.77422(8) 0.0504(3) Uani 1 1 d . . . . .
O2 O 0.6959(3) 0.1891(4) 0.7673(2) 0.0621(9) Uani 1 1 d . . . . .
O1 O 0.8850(3) 0.3238(5) 0.8540(2) 0.0691(9) Uani 1 1 d . . . . .
O3 O 0.6829(3) 0.7058(4) 0.3136(2) 0.0649(9) Uani 1 1 d . . . . .
N1 N 0.5745(4) 0.8078(6) 0.9173(3) 0.0735(12) Uani 1 1 d . . . . .
H1 H 0.606810 0.871860 0.966029 0.088 Uiso 1 1 calc R U . . .
C22 C 0.8364(4) 0.3346(6) 0.6591(3) 0.0454(9) Uani 1 1 d . . . . .
C16 C 0.5306(4) 0.5318(5) 0.5132(3) 0.0441(10) Uani 1 1 d . . . . .
H16 H 0.463906 0.466180 0.520621 0.053 Uiso 1 1 calc R U . . .
C15 C 0.6066(4) 0.5861(5) 0.5988(3) 0.0412(9) Uani 1 1 d . . . . .
C28 C 0.7692(4) 0.2692(5) 0.5722(3) 0.0537(12) Uani 1 1 d . . . . .
H28 H 0.697973 0.210707 0.575389 0.064 Uiso 1 1 calc R U . . .
C17 C 0.5498(4) 0.5715(5) 0.4164(3) 0.0453(10) Uani 1 1 d . . . . .
H17 H 0.495606 0.535437 0.360266 0.054 Uiso 1 1 calc R U . . .
C18 C 0.6502(4) 0.6652(5) 0.4048(3) 0.0477(10) Uani 1 1 d . . . . .
C14 C 0.5832(4) 0.5398(5) 0.7038(3) 0.0426(10) Uani 1 1 d . . . . .
H14 H 0.530565 0.440821 0.700091 0.051 Uiso 1 1 calc R U . . .
C7 C 0.5248(4) 0.6888(5) 0.7533(3) 0.0472(10) Uani 1 1 d . . . . .
H7 H 0.491339 0.770553 0.701515 0.057 Uiso 1 1 calc R U . . .
C1 C 0.4658(4) 0.7276(5) 0.9128(3) 0.0505(11) Uani 1 1 d . . . . .
C13 C 0.6985(4) 0.5097(5) 0.7796(3) 0.0455(10) Uani 1 1 d . . . . .
C5 C 0.3237(4) 0.5633(6) 0.7996(3) 0.0552(12) Uani 1 1 d . . . . .
H5 H 0.301064 0.509630 0.737746 0.066 Uiso 1 1 calc R U . . .
C20 C 0.7262(4) 0.7246(5) 0.4894(3) 0.0520(11) Uani 1 1 d . . . . .
H20 H 0.793110 0.789763 0.482135 0.062 Uiso 1 1 calc R U . . .
C6 C 0.4322(4) 0.6489(5) 0.8200(3) 0.0443(10) Uani 1 1 d . . . . .
C23 C 0.9432(4) 0.4182(6) 0.6532(4) 0.0589(12) Uani 1 1 d . . . . .
H23 H 0.989740 0.461424 0.711452 0.071 Uiso 1 1 calc R U . . .
C8 C 0.6281(4) 0.7703(5) 0.8288(3) 0.0560(12) Uani 1 1 d . . . . .
H8 H 0.657859 0.872625 0.800616 0.067 Uiso 1 1 calc R U . . .
C9 C 0.7264(4) 0.6354(5) 0.8458(3) 0.0470(10) Uani 1 1 d . . . . .
C27 C 0.8080(5) 0.2907(5) 0.4798(3) 0.0594(13) Uani 1 1 d . . . . .
H27 H 0.762271 0.245306 0.421766 0.071 Uiso 1 1 calc R U . . .
C25 C 0.9126(5) 0.3776(6) 0.4725(4) 0.0631(13) Uani 1 1 d . . . . .
C2 C 0.3889(5) 0.7253(7) 0.9843(3) 0.0624(13) Uani 1 1 d . . . . .
H2 H 0.409799 0.780998 1.045638 0.075 Uiso 1 1 calc R U . . .
C3 C 0.2815(5) 0.6389(7) 0.9622(4) 0.0694(14) Uani 1 1 d . . . . .
H3 H 0.229975 0.635441 1.009757 0.083 Uiso 1 1 calc R U . . .
C21 C 0.7029(4) 0.6873(5) 0.5850(3) 0.0488(10) Uani 1 1 d . . . . .
H21 H 0.753079 0.731380 0.641116 0.059 Uiso 1 1 calc R U . . .
C10 C 0.8333(4) 0.6647(6) 0.9261(4) 0.0602(12) Uani 1 1 d . . . . .
C24 C 0.9810(5) 0.4380(6) 0.5614(4) 0.0660(14) Uani 1 1 d . . . . .
H24 H 1.053852 0.492808 0.558867 0.079 Uiso 1 1 calc R U . . .
C4 C 0.2484(5) 0.5575(7) 0.8717(4) 0.0651(13) Uani 1 1 d . . . . .
H4 H 0.175612 0.498602 0.858751 0.078 Uiso 1 1 calc R U . . .
C19 C 0.6197(6) 0.6276(7) 0.2245(3) 0.0793(16) Uani 1 1 d . . . . .
H19A H 0.636939 0.509388 0.226644 0.119 Uiso 1 1 calc R U . . .
H19B H 0.645378 0.676185 0.166180 0.119 Uiso 1 1 calc R U . . .
H19C H 0.534061 0.644492 0.220666 0.119 Uiso 1 1 calc R U . . .
C12 C 0.9269(5) 0.7753(9) 0.8994(5) 0.103(2) Uani 1 1 d . . . . .
H12A H 0.985679 0.798482 0.958475 0.155 Uiso 1 1 calc R U . . .
H12B H 0.890552 0.878543 0.872551 0.155 Uiso 1 1 calc R U . . .
H12C H 0.965927 0.721548 0.849487 0.155 Uiso 1 1 calc R U . . .
C26 C 0.9502(6) 0.4092(8) 0.3716(4) 0.096(2) Uani 1 1 d . . . . .
H26A H 0.977484 0.305962 0.346026 0.145 Uiso 1 1 calc R U . . .
H26B H 1.014773 0.489959 0.379362 0.145 Uiso 1 1 calc R U . . .
H26C H 0.882301 0.451631 0.325131 0.145 Uiso 1 1 calc R U . . .
C11 C 0.8368(6) 0.6038(7) 1.0205(4) 0.0809(16) Uani 1 1 d . . . . .
H11A H 0.900649 0.632077 1.071417 0.097 Uiso 1 1 calc R U . . .
H11B H 0.775277 0.533587 1.034508 0.097 Uiso 1 1 calc R U . . .

loop_
_atom_site_aniso_label
_atom_site_aniso_U_11
_atom_site_aniso_U_22
_atom_site_aniso_U_33
_atom_site_aniso_U_23
_atom_site_aniso_U_13
_atom_site_aniso_U_12
S1 0.0562(7) 0.0484(5) 0.0458(6) 0.0023(5) 0.0066(5) 0.0080(6)
O2 0.075(2) 0.0457(17) 0.069(2) 0.0050(15) 0.0236(18) -0.0036(16)
O1 0.069(2) 0.081(2) 0.0514(17) -0.0016(18) -0.0088(16) 0.026(2)
O3 0.082(2) 0.069(2) 0.0459(17) 0.0058(15) 0.0175(17) -0.0104(18)
N1 0.063(3) 0.077(3) 0.082(3) -0.042(2) 0.016(2) -0.007(2)
C22 0.040(2) 0.045(2) 0.051(2) -0.004(2) 0.0063(19) 0.002(2)
C16 0.042(3) 0.044(2) 0.046(2) -0.0016(18) 0.008(2) -0.0038(18)
C15 0.040(2) 0.043(2) 0.041(2) 0.0018(17) 0.0053(19) -0.0003(18)
C28 0.047(3) 0.055(3) 0.060(3) -0.003(2) 0.011(2) 0.001(2)
C17 0.049(3) 0.041(2) 0.044(2) -0.0020(17) 0.002(2) 0.0011(19)
C18 0.058(3) 0.045(2) 0.043(2) 0.0075(19) 0.015(2) 0.007(2)
C14 0.047(3) 0.039(2) 0.042(2) 0.0011(16) 0.0092(19) 0.0021(18)
C7 0.052(3) 0.039(2) 0.051(2) 0.0013(18) 0.008(2) 0.0052(19)
C1 0.054(3) 0.051(2) 0.046(2) -0.0040(19) 0.004(2) 0.012(2)
C13 0.049(3) 0.047(2) 0.039(2) 0.0022(18) 0.006(2) 0.0050(19)
C5 0.056(3) 0.058(3) 0.051(3) -0.005(2) 0.006(2) 0.002(2)
C20 0.049(3) 0.052(2) 0.055(3) 0.005(2) 0.009(2) -0.008(2)
C6 0.051(3) 0.040(2) 0.042(2) 0.0010(17) 0.009(2) 0.0092(19)
C23 0.050(3) 0.060(3) 0.066(3) -0.008(2) 0.009(3) 0.003(2)
C8 0.056(3) 0.045(2) 0.066(3) -0.007(2) 0.008(2) -0.001(2)
C9 0.048(3) 0.047(2) 0.046(2) -0.0010(18) 0.010(2) -0.004(2)
C27 0.067(3) 0.060(3) 0.051(3) -0.004(2) 0.009(2) 0.014(2)
C25 0.070(4) 0.057(3) 0.069(3) 0.005(2) 0.031(3) 0.018(3)
C2 0.069(4) 0.074(3) 0.043(3) -0.002(2) 0.009(3) 0.024(3)
C3 0.076(4) 0.081(3) 0.056(3) 0.009(3) 0.023(3) 0.020(3)
C21 0.049(3) 0.051(2) 0.044(2) -0.0003(19) 0.001(2) -0.005(2)
C10 0.059(3) 0.063(3) 0.056(3) -0.013(2) 0.006(2) -0.003(2)
C24 0.052(3) 0.058(3) 0.093(4) -0.004(3) 0.029(3) -0.003(2)
C4 0.057(3) 0.071(3) 0.071(3) -0.002(3) 0.022(3) 0.002(2)
C19 0.116(5) 0.081(3) 0.044(3) -0.002(3) 0.024(3) -0.008(3)
C12 0.080(4) 0.130(6) 0.092(4) -0.004(4) -0.007(3) -0.041(4)
C26 0.114(5) 0.101(4) 0.087(4) 0.021(3) 0.056(4) 0.028(4)
C11 0.093(4) 0.087(4) 0.057(3) -0.008(3) -0.004(3) -0.012(3)

_geom_special_details            
;
 All esds (except the esd in the dihedral angle between two l.s. planes)
 are estimated using the full covariance matrix.  The cell esds are taken
 into account individually in the estimation of esds in distances, angles
 and torsion angles; correlations between esds in cell parameters are only
 used when they are defined by crystal symmetry.  An approximate (isotropic)
 treatment of cell esds is used for estimating esds involving l.s. planes.
;

loop_
_geom_bond_atom_site_label_1
_geom_bond_atom_site_label_2
_geom_bond_distance
_geom_bond_site_symmetry_2
_geom_bond_publ_flag
S1 O1 1.430(3) . ?
S1 O2 1.441(3) . ?
S1 C22 1.752(4) . ?
S1 C13 1.759(4) . ?
O3 C18 1.374(5) . ?
O3 C19 1.427(5) . ?
N1 C1 1.366(6) . ?
N1 C8 1.449(6) . ?
N1 H1 0.8600 . ?
C22 C28 1.379(6) . ?
C22 C23 1.382(6) . ?
C16 C15 1.379(5) . ?
C16 C17 1.389(6) . ?
C16 H16 0.9300 . ?
C15 C21 1.383(5) . ?
C15 C14 1.523(5) . ?
C28 C27 1.393(6) . ?
C28 H28 0.9300 . ?
C17 C18 1.380(6) . ?
C17 H17 0.9300 . ?
C18 C20 1.383(6) . ?
C14 C13 1.521(6) . ?
C14 C7 1.556(5) . ?
C14 H14 0.9800 . ?
C7 C6 1.513(6) . ?
C7 C8 1.547(6) . ?
C7 H7 0.9800 . ?
C1 C6 1.389(6) . ?
C1 C2 1.394(6) . ?
C13 C9 1.341(5) . ?
C5 C6 1.380(6) . ?
C5 C4 1.388(7) . ?
C5 H5 0.9300 . ?
C20 C21 1.383(5) . ?
C20 H20 0.9300 . ?
C23 C24 1.378(7) . ?
C23 H23 0.9300 . ?
C8 C9 1.526(6) . ?
C8 H8 0.9800 . ?
C9 C10 1.488(6) . ?
C27 C25 1.378(7) . ?
C27 H27 0.9300 . ?
C25 C24 1.392(7) . ?
C25 C26 1.505(7) . ?
C2 C3 1.373(7) . ?
C2 H2 0.9300 . ?
C3 C4 1.373(7) . ?
C3 H3 0.9300 . ?
C21 H21 0.9300 . ?
C10 C11 1.351(6) . ?
C10 C12 1.458(7) . ?
C24 H24 0.9300 . ?
C4 H4 0.9300 . ?
C19 H19A 0.9600 . ?
C19 H19B 0.9600 . ?
C19 H19C 0.9600 . ?
C12 H12A 0.9600 . ?
C12 H12B 0.9600 . ?
C12 H12C 0.9600 . ?
C26 H26A 0.9600 . ?
C26 H26B 0.9600 . ?
C26 H26C 0.9600 . ?
C11 H11A 0.9300 . ?
C11 H11B 0.9300 . ?

loop_
_geom_angle_atom_site_label_1
_geom_angle_atom_site_label_2
_geom_angle_atom_site_label_3
_geom_angle
_geom_angle_site_symmetry_1
_geom_angle_site_symmetry_3
_geom_angle_publ_flag
O1 S1 O2 119.5(2) . . ?
O1 S1 C22 108.10(19) . . ?
O2 S1 C22 107.8(2) . . ?
O1 S1 C13 109.7(2) . . ?
O2 S1 C13 105.66(18) . . ?
C22 S1 C13 105.2(2) . . ?
C18 O3 C19 118.4(4) . . ?
C1 N1 C8 110.8(4) . . ?
C1 N1 H1 124.6 . . ?
C8 N1 H1 124.6 . . ?
C28 C22 C23 119.1(4) . . ?
C28 C22 S1 120.6(3) . . ?
C23 C22 S1 120.1(3) . . ?
C15 C16 C17 122.5(4) . . ?
C15 C16 H16 118.7 . . ?
C17 C16 H16 118.7 . . ?
C16 C15 C21 117.1(4) . . ?
C16 C15 C14 121.2(4) . . ?
C21 C15 C14 121.7(3) . . ?
C22 C28 C27 120.0(4) . . ?
C22 C28 H28 120.0 . . ?
C27 C28 H28 120.0 . . ?
C18 C17 C16 119.1(4) . . ?
C18 C17 H17 120.4 . . ?
C16 C17 H17 120.4 . . ?
O3 C18 C17 124.9(4) . . ?
O3 C18 C20 115.7(4) . . ?
C17 C18 C20 119.4(4) . . ?
C13 C14 C15 113.5(3) . . ?
C13 C14 C7 101.8(3) . . ?
C15 C14 C7 111.2(3) . . ?
C13 C14 H14 110.0 . . ?
C15 C14 H14 110.0 . . ?
C7 C14 H14 110.0 . . ?
C6 C7 C8 102.2(3) . . ?
C6 C7 C14 118.1(3) . . ?
C8 C7 C14 106.2(3) . . ?
C6 C7 H7 109.9 . . ?
C8 C7 H7 109.9 . . ?
C14 C7 H7 109.9 . . ?
N1 C1 C6 110.8(4) . . ?
N1 C1 C2 128.6(4) . . ?
C6 C1 C2 120.5(5) . . ?
C9 C13 C14 113.7(4) . . ?
C9 C13 S1 126.0(3) . . ?
C14 C13 S1 120.3(3) . . ?
C6 C5 C4 119.7(4) . . ?
C6 C5 H5 120.1 . . ?
C4 C5 H5 120.1 . . ?
C18 C20 C21 120.2(4) . . ?
C18 C20 H20 119.9 . . ?
C21 C20 H20 119.9 . . ?
C5 C6 C1 119.8(4) . . ?
C5 C6 C7 130.8(4) . . ?
C1 C6 C7 109.1(4) . . ?
C24 C23 C22 120.4(5) . . ?
C24 C23 H23 119.8 . . ?
C22 C23 H23 119.8 . . ?
N1 C8 C9 114.2(4) . . ?
N1 C8 C7 104.9(4) . . ?
C9 C8 C7 104.0(3) . . ?
N1 C8 H8 111.1 . . ?
C9 C8 H8 111.1 . . ?
C7 C8 H8 111.1 . . ?
C13 C9 C10 131.8(4) . . ?
C13 C9 C8 110.2(4) . . ?
C10 C9 C8 117.9(4) . . ?
C25 C27 C28 121.4(4) . . ?
C25 C27 H27 119.3 . . ?
C28 C27 H27 119.3 . . ?
C27 C25 C24 117.6(4) . . ?
C27 C25 C26 121.2(5) . . ?
C24 C25 C26 121.2(5) . . ?
C3 C2 C1 118.5(4) . . ?
C3 C2 H2 120.8 . . ?
C1 C2 H2 120.8 . . ?
C4 C3 C2 121.6(5) . . ?
C4 C3 H3 119.2 . . ?
C2 C3 H3 119.2 . . ?
C15 C21 C20 121.5(4) . . ?
C15 C21 H21 119.3 . . ?
C20 C21 H21 119.3 . . ?
C11 C10 C12 122.6(5) . . ?
C11 C10 C9 121.1(5) . . ?
C12 C10 C9 116.0(4) . . ?
C23 C24 C25 121.4(5) . . ?
C23 C24 H24 119.3 . . ?
C25 C24 H24 119.3 . . ?
C3 C4 C5 119.8(5) . . ?
C3 C4 H4 120.1 . . ?
C5 C4 H4 120.1 . . ?
O3 C19 H19A 109.5 . . ?
O3 C19 H19B 109.5 . . ?
H19A C19 H19B 109.5 . . ?
O3 C19 H19C 109.5 . . ?
H19A C19 H19C 109.5 . . ?
H19B C19 H19C 109.5 . . ?
C10 C12 H12A 109.5 . . ?
C10 C12 H12B 109.5 . . ?
H12A C12 H12B 109.5 . . ?
C10 C12 H12C 109.5 . . ?
H12A C12 H12C 109.5 . . ?
H12B C12 H12C 109.5 . . ?
C25 C26 H26A 109.5 . . ?
C25 C26 H26B 109.5 . . ?
H26A C26 H26B 109.5 . . ?
C25 C26 H26C 109.5 . . ?
H26A C26 H26C 109.5 . . ?
H26B C26 H26C 109.5 . . ?
C10 C11 H11A 120.0 . . ?
C10 C11 H11B 120.0 . . ?
H11A C11 H11B 120.0 . . ?

loop_
_geom_torsion_atom_site_label_1
_geom_torsion_atom_site_label_2
_geom_torsion_atom_site_label_3
_geom_torsion_atom_site_label_4
_geom_torsion
_geom_torsion_site_symmetry_1
_geom_torsion_site_symmetry_2
_geom_torsion_site_symmetry_3
_geom_torsion_site_symmetry_4
_geom_torsion_publ_flag
O1 S1 C22 C28 152.9(4) . . . . ?
O2 S1 C22 C28 22.5(4) . . . . ?
C13 S1 C22 C28 -89.9(4) . . . . ?
O1 S1 C22 C23 -31.3(4) . . . . ?
O2 S1 C22 C23 -161.7(4) . . . . ?
C13 S1 C22 C23 85.9(4) . . . . ?
C17 C16 C15 C21 1.8(6) . . . . ?
C17 C16 C15 C14 -179.8(4) . . . . ?
C23 C22 C28 C27 -1.3(7) . . . . ?
S1 C22 C28 C27 174.6(3) . . . . ?
C15 C16 C17 C18 1.7(6) . . . . ?
C19 O3 C18 C17 -9.3(6) . . . . ?
C19 O3 C18 C20 170.5(4) . . . . ?
C16 C17 C18 O3 176.6(4) . . . . ?
C16 C17 C18 C20 -3.2(6) . . . . ?
C16 C15 C14 C13 144.2(4) . . . . ?
C21 C15 C14 C13 -37.4(5) . . . . ?
C16 C15 C14 C7 -101.8(4) . . . . ?
C21 C15 C14 C7 76.6(4) . . . . ?
C13 C14 C7 C6 -94.2(4) . . . . ?
C15 C14 C7 C6 144.6(3) . . . . ?
C13 C14 C7 C8 19.6(4) . . . . ?
C15 C14 C7 C8 -101.6(4) . . . . ?
C8 N1 C1 C6 -6.6(5) . . . . ?
C8 N1 C1 C2 177.0(4) . . . . ?
C15 C14 C13 C9 105.0(4) . . . . ?
C7 C14 C13 C9 -14.6(4) . . . . ?
C15 C14 C13 S1 -74.4(4) . . . . ?
C7 C14 C13 S1 166.0(3) . . . . ?
O1 S1 C13 C9 1.8(5) . . . . ?
O2 S1 C13 C9 131.9(4) . . . . ?
C22 S1 C13 C9 -114.2(4) . . . . ?
O1 S1 C13 C14 -178.8(3) . . . . ?
O2 S1 C13 C14 -48.8(3) . . . . ?
C22 S1 C13 C14 65.1(4) . . . . ?
O3 C18 C20 C21 -178.5(4) . . . . ?
C17 C18 C20 C21 1.3(6) . . . . ?
C4 C5 C6 C1 0.5(6) . . . . ?
C4 C5 C6 C7 -173.7(4) . . . . ?
N1 C1 C6 C5 -178.8(4) . . . . ?
C2 C1 C6 C5 -2.1(6) . . . . ?
N1 C1 C6 C7 -3.5(5) . . . . ?
C2 C1 C6 C7 173.3(4) . . . . ?
C8 C7 C6 C5 -174.3(4) . . . . ?
C14 C7 C6 C5 -58.2(6) . . . . ?
C8 C7 C6 C1 11.1(4) . . . . ?
C14 C7 C6 C1 127.1(4) . . . . ?
C28 C22 C23 C24 0.9(7) . . . . ?
S1 C22 C23 C24 -175.0(4) . . . . ?
C1 N1 C8 C9 -99.8(5) . . . . ?
C1 N1 C8 C7 13.4(5) . . . . ?
C6 C7 C8 N1 -14.3(4) . . . . ?
C14 C7 C8 N1 -138.7(3) . . . . ?
C6 C7 C8 C9 106.0(3) . . . . ?
C14 C7 C8 C9 -18.4(4) . . . . ?
C14 C13 C9 C10 -174.7(4) . . . . ?
S1 C13 C9 C10 4.6(7) . . . . ?
C14 C13 C9 C8 3.2(5) . . . . ?
S1 C13 C9 C8 -177.5(3) . . . . ?
N1 C8 C9 C13 123.6(4) . . . . ?
C7 C8 C9 C13 9.9(5) . . . . ?
N1 C8 C9 C10 -58.1(5) . . . . ?
C7 C8 C9 C10 -171.9(4) . . . . ?
C22 C28 C27 C25 -0.5(7) . . . . ?
C28 C27 C25 C24 2.5(6) . . . . ?
C28 C27 C25 C26 -176.4(4) . . . . ?
N1 C1 C2 C3 178.3(5) . . . . ?
C6 C1 C2 C3 2.2(7) . . . . ?
C1 C2 C3 C4 -0.8(7) . . . . ?
C16 C15 C21 C20 -3.7(6) . . . . ?
C14 C15 C21 C20 177.8(4) . . . . ?
C18 C20 C21 C15 2.2(6) . . . . ?
C13 C9 C10 C11 -87.9(6) . . . . ?
C8 C9 C10 C11 94.3(6) . . . . ?
C13 C9 C10 C12 97.8(6) . . . . ?
C8 C9 C10 C12 -80.0(6) . . . . ?
C22 C23 C24 C25 1.1(7) . . . . ?
C27 C25 C24 C23 -2.8(7) . . . . ?
C26 C25 C24 C23 176.0(4) . . . . ?
C2 C3 C4 C5 -0.8(8) . . . . ?
C6 C5 C4 C3 0.9(7) . . . . ?

_refine_diff_density_max         0.171
_refine_diff_density_min         -0.228
_refine_diff_density_rms         0.042

_shelx_res_file                  
;
TITL ACS_KAV1_0m_a.res in P2(1)
    acs_kav1_0m_a.res
    created by SHELXL-2019/1 at 14:26:26 on 09-Dec-2025
CELL 0.71073 11.1901 7.9615 13.4302 90 99.689 90
ZERR 2 0.002 0.0014 0.0023 0 0.006 0
LATT -1
SYMM -X,0.5+Y,-Z
SFAC C H N O S
UNIT 56 54 2 6 2

L.S. 10
PLAN  2
TEMP 0
CONF
BOND
fmap 2
acta
MORE -1
BOND $H
OMIT 0 0 1
REM <olex2.extras>
REM <HklSrc "%.\\ACS_KAV1_0m_a.hkl">
REM </olex2.extras>

WGHT    0.063600
EXTI    0.033128
FVAR       1.00221
S1    5    0.782638    0.324231    0.774217    11.00000    0.05616    0.04837 =
         0.04583    0.00228    0.00661    0.00799
O2    4    0.695930    0.189147    0.767339    11.00000    0.07516    0.04574 =
         0.06938    0.00504    0.02357   -0.00362
O1    4    0.884965    0.323810    0.853992    11.00000    0.06855    0.08082 =
         0.05142   -0.00162   -0.00884    0.02600
O3    4    0.682933    0.705788    0.313572    11.00000    0.08193    0.06936 =
         0.04588    0.00582    0.01747   -0.01045
N1    3    0.574541    0.807790    0.917283    11.00000    0.06280    0.07698 =
         0.08209   -0.04245    0.01621   -0.00679
AFIX  43
H1    2    0.606810    0.871860    0.966029    11.00000   -1.20000
AFIX   0
C22   1    0.836357    0.334634    0.659123    11.00000    0.03978    0.04496 =
         0.05101   -0.00444    0.00634    0.00206
C16   1    0.530588    0.531847    0.513229    11.00000    0.04210    0.04436 =
         0.04601   -0.00163    0.00776   -0.00378
AFIX  43
H16   2    0.463906    0.466180    0.520621    11.00000   -1.20000
AFIX   0
C15   1    0.606625    0.586074    0.598772    11.00000    0.03959    0.04256 =
         0.04102    0.00180    0.00525   -0.00029
C28   1    0.769185    0.269188    0.572243    11.00000    0.04746    0.05455 =
         0.05991   -0.00326    0.01101    0.00106
AFIX  43
H28   2    0.697973    0.210707    0.575389    11.00000   -1.20000
AFIX   0
C17   1    0.549751    0.571524    0.416438    11.00000    0.04873    0.04114 =
         0.04408   -0.00203    0.00196    0.00113
AFIX  43
H17   2    0.495606    0.535437    0.360266    11.00000   -1.20000
AFIX   0
C18   1    0.650246    0.665236    0.404754    11.00000    0.05752    0.04456 =
         0.04333    0.00751    0.01538    0.00668
C14   1    0.583228    0.539769    0.703837    11.00000    0.04733    0.03902 =
         0.04211    0.00110    0.00922    0.00214
AFIX  13
H14   2    0.530565    0.440821    0.700091    11.00000   -1.20000
AFIX   0
C7    1    0.524831    0.688788    0.753313    11.00000    0.05215    0.03862 =
         0.05082    0.00125    0.00829    0.00523
AFIX  13
H7    2    0.491339    0.770553    0.701515    11.00000   -1.20000
AFIX   0
C1    1    0.465799    0.727599    0.912776    11.00000    0.05396    0.05062 =
         0.04552   -0.00402    0.00404    0.01206
C13   1    0.698523    0.509661    0.779554    11.00000    0.04934    0.04741 =
         0.03905    0.00220    0.00554    0.00505
C5    1    0.323661    0.563258    0.799566    11.00000    0.05584    0.05799 =
         0.05077   -0.00534    0.00594    0.00151
AFIX  43
H5    2    0.301064    0.509630    0.737746    11.00000   -1.20000
AFIX   0
C20   1    0.726161    0.724579    0.489433    11.00000    0.04905    0.05241 =
         0.05470    0.00548    0.00906   -0.00849
AFIX  43
H20   2    0.793110    0.789763    0.482135    11.00000   -1.20000
AFIX   0
C6    1    0.432226    0.648932    0.819969    11.00000    0.05082    0.04034 =
         0.04213    0.00101    0.00922    0.00924
C23   1    0.943160    0.418244    0.653187    11.00000    0.05026    0.05986 =
         0.06646   -0.00806    0.00924    0.00333
AFIX  43
H23   2    0.989740    0.461424    0.711452    11.00000   -1.20000
AFIX   0
C8    1    0.628140    0.770297    0.828838    11.00000    0.05587    0.04496 =
         0.06622   -0.00652    0.00774   -0.00124
AFIX  13
H8    2    0.657859    0.872625    0.800616    11.00000   -1.20000
AFIX   0
C9    1    0.726363    0.635384    0.845796    11.00000    0.04841    0.04680 =
         0.04641   -0.00097    0.00953   -0.00431
C27   1    0.807971    0.290655    0.479784    11.00000    0.06683    0.06040 =
         0.05075   -0.00433    0.00905    0.01422
AFIX  43
H27   2    0.762271    0.245306    0.421766    11.00000   -1.20000
AFIX   0
C25   1    0.912602    0.377648    0.472459    11.00000    0.07006    0.05717 =
         0.06861    0.00478    0.03077    0.01801
C2    1    0.388867    0.725278    0.984320    11.00000    0.06948    0.07426 =
         0.04329   -0.00187    0.00858    0.02401
AFIX  43
H2    2    0.409799    0.780998    1.045638    11.00000   -1.20000
AFIX   0
C3    1    0.281515    0.638891    0.962220    11.00000    0.07579    0.08069 =
         0.05586    0.00914    0.02289    0.02041
AFIX  43
H3    2    0.229975    0.635441    1.009757    11.00000   -1.20000
AFIX   0
C21   1    0.702875    0.687330    0.584953    11.00000    0.04893    0.05087 =
         0.04402   -0.00030    0.00063   -0.00454
AFIX  43
H21   2    0.753079    0.731380    0.641116    11.00000   -1.20000
AFIX   0
C10   1    0.833286    0.664728    0.926126    11.00000    0.05938    0.06337 =
         0.05647   -0.01292    0.00598   -0.00271
C24   1    0.981034    0.437997    0.561405    11.00000    0.05232    0.05825 =
         0.09337   -0.00438    0.02902   -0.00251
AFIX  43
H24   2    1.053852    0.492808    0.558867    11.00000   -1.20000
AFIX   0
C4    1    0.248353    0.557479    0.871704    11.00000    0.05719    0.07089 =
         0.07098   -0.00164    0.02151    0.00190
AFIX  43
H4    2    0.175612    0.498602    0.858751    11.00000   -1.20000
AFIX   0
C19   1    0.619652    0.627565    0.224479    11.00000    0.11640    0.08063 =
         0.04450   -0.00230    0.02381   -0.00755
AFIX 137
H19A  2    0.636939    0.509388    0.226644    11.00000   -1.50000
H19B  2    0.645378    0.676185    0.166180    11.00000   -1.50000
H19C  2    0.534061    0.644492    0.220666    11.00000   -1.50000
AFIX   0
C12   1    0.926853    0.775268    0.899375    11.00000    0.07973    0.12959 =
         0.09225   -0.00423   -0.00718   -0.04088
AFIX 137
H12A  2    0.985679    0.798482    0.958475    11.00000   -1.50000
H12B  2    0.890552    0.878543    0.872551    11.00000   -1.50000
H12C  2    0.965927    0.721548    0.849487    11.00000   -1.50000
AFIX   0
C26   1    0.950195    0.409154    0.371611    11.00000    0.11432    0.10123 =
         0.08691    0.02109    0.05579    0.02814
AFIX 137
H26A  2    0.977484    0.305962    0.346026    11.00000   -1.50000
H26B  2    1.014773    0.489959    0.379362    11.00000   -1.50000
H26C  2    0.882301    0.451631    0.325131    11.00000   -1.50000
AFIX   0
C11   1    0.836766    0.603797    1.020494    11.00000    0.09291    0.08673 =
         0.05726   -0.00755   -0.00390   -0.01162
AFIX  93
H11A  2    0.900649    0.632077    1.071417    11.00000   -1.20000
H11B  2    0.775277    0.533587    1.034508    11.00000   -1.20000
AFIX   0
HKLF 4


REM  ACS_KAV1_0m_a.res in P2(1)
REM wR2 = 0.1369, GooF = S = 0.954, Restrained GooF = 0.953 for all data
REM R1 = 0.0540 for 3336 Fo > 4sig(Fo) and 0.1178 for all 5957 data
REM 302 parameters refined using 1 restraints

END

WGHT      0.0636      0.0000

REM Highest difference peak  0.171,  deepest hole -0.228,  1-sigma level  0.042
Q1    1   0.6668  0.3212  0.6823  11.00000  0.05    0.17
Q2    1   0.7353  0.2273  0.6819  11.00000  0.05    0.17
;
_shelx_res_checksum              45988
